# Supplementary material for: The bHLH Transcription Factor OsbHLH057 Regulates Iron Homeostasis in Rice
Source: Int J Mol Sci. 2022 Nov 28;23(23):14869. doi: 10.3390/ijms232314869 (PMC9739582; doi:10.3390/ijms232314869)
Supplement: Supplementary file 1 [file ijms-23-14869-s001.zip]

Archive with 2 entries (2 files):
- Supplemental Figures.pdf
- Table S1.xlsx
